# Supplementary material for: Effect of cystic fibrosis transmembrane conductance regulator modulators and dedicated cystic fibrosis gastrointestinal clinic visits on the incidence of distal intestinal obstructive syndrome in persons with cystic fibrosis
Source: PLoS One. 2025 Jul 28;20(7):e0328015. doi: 10.1371/journal.pone.0328015 (PMC12303333; doi:10.1371/journal.pone.0328015)
Supplement: S4 Data — (XLSX) [file pone.0328015.s004.xlsx]

## Sheet: Sheet2
ID	SEX	ETHNICITY	RACE	CFTR508dhomo1 hetero2 other3 na99	CFTR mutation (has data in CF database)	scheduled laxative of 3mo or more	LAXATIVE_ORDER_EVER_YN_doubtful as this also include colon prep	LINACLOTIDE_EVER_YN	LUBIPROSTONE_EVER_YN	PRUCALOPRIDE_EVER_YN	Plecanatide	Lactulose	Miralax	Senna	Bisacodyl	Gastrograffin enema	Meconium ileus	Sx meconium ileus	Sx bowel obstruction DIOS	Surgery resection	Lung transplant1_Lungpancreas3_2notransplant	PERT_Creon	DM	Cirrhosis_seen by hepatology and note cirrhossis 1Y 2N 3unclear pending liver biopsy	Lung transplant1_Lungpancreas3_2notransplant	Included in CFGI cohort	Admission with DIOS 3y before CFGI clinic	Admission constipation DIOS 3y after CFGI clinic	EDvisit with DIOS 3y before CFGI clinic	ED visit for constipation DIOS 3y after CFGI clinic	Included in CFTR cohort	CFTR medication name	DIOS ED 3 yr beforeCFTR	DIOS ED 3y after CFTR	DIOS admission 3 year beforeCFTR	DIOS admission 3y afterCFTR
1	F	Not Hispanic or Latino	White	2	df508/w1282X	1	Y	Y	Y	Y	N	1	1	1	2	1	1	99	99	1	2	1	1	2	2	1	3	0	1	0	9	Trikafta	0	0	0	0
2	F	Not Hispanic or Latino	White	1	F508del/F508del	1	Y	Y	N	Y	N	2	1	2	2	2	2	99	99	99	1	1	1	2	1	2					9	Orkambi
3	F	Not Hispanic or Latino	White	2	dF508/R553X	1	Y	Y	N	Y	N	2	1	1	2	2	2	99	99	1	2	1	2	2	2	1	1	0	0	0	3	Trikafta	0	0	0	1
4	F		White	2	dF508/1007T>A (I336K)	1	Y	Y	N	Y	N	2	1	1	2	2	2	99	99	99	1	1	2	2	1	2					3	trikafta
5	F	Not Hispanic or Latino	White	1	F508del/F508del	1	Y	Y	Y	N	N	2	1	1	2	1	2	99	99	99	1	1	1	2	1	2					9	Orkambi
6	M	Not Hispanic or Latino	White	1	F508del/F508del	1	Y	Y	Y	N	N	2	1	1	1	2	2	99	99	99	2	1	1	2	2	1	0	0	0	0	9	Orkambi	0	0	0	0
7	F		White	1	F508del/F508del	1	Y	Y	Y	N	N	1	1	1	2	2	1	1	99	99	2	1	1	2	2	1	0	0	0	0	3	Trikafta	0	0	6	0
8	F		White	1	F508del/F508del	1	Y	Y	Y	N	N	2	1	1	2	1	2	99	99	1	2	1	2	2	2	1	0	1	0	0	3	Orkambi	1	0	1	0
9	M	Not Hispanic or Latino	White	1	F508del/F508del	1	Y	Y	Y	N	N	2	1	1	2	1	1	1	99	99	2	1	2	2	2	1	1	0	0	0	3	Orkambi	0	0	0	0
10	M	Not Hispanic or Latino	White	2	df508/G542X	1	Y	Y	Y	N	N	2	1	1	2	2	2	99	99	99	2	1	2	2	2	1	0	0	0	0	3	Trikafta	1	0	0	1
11	F	Not Hispanic or Latino	White	1	F508del/F508del	1	Y	Y	Y	N	N	1	1	1	1	1	1	1	99	99	2	1	2	2	2	1	1	2	0	0	9	Trikafta	2	3	2	3
12	M		White	1	F508del/F508del	1	Y	Y	Y	N	N	2	1	2	2	1	2	99	99	99	1	1	1	1	1	2					3	Orkambi
13	F		White	1	F508del/F508del	1	Y	Y	Y	N	N	1	1	1	1	2	2	99	99	99	1	1	1	2	1	1	2	1	1	0	9		0	0	0	0
14	M	Not Hispanic or Latino	White	1	F508del/F508del	1	Y	Y	N	N	N	1	1	2	1	1	2	99	99	99	2	1	1	1	2	1	1	1	0	0	3	Orkambi	0	0	0	0
15	F		White	1	F508del/F508del	1	Y	Y	N	N	N	2	1	1	2	1	2	99	99	99	2	1	2	2	2	1	0	3	1	0	3	Symdeko	0	1	0	1
16	F	Not Hispanic or Latino	White	1	F508del/F508del	1	Y	Y	N	N	N	2	1	1	2	2	1	1	99	99	2	1	2	2	2	2					3	Orkambi
17	M	Not Hispanic or Latino	White	3	R347P and R117H 7T	1	Y	Y	N	N	N	2	1	1	2	2	2	99	99	99	2	1	2	2	2	2					9	Trikafta
18	F	Not Hispanic or Latino	White	1	F508del/F508del	1	Y	Y	N	N	N	2	1	2	2	2	2	99	99	99	2	1	1	2	2	2					3	Orkambi
19	F	Not Hispanic or Latino	White	2	df508/3849+10kbC>t	1	Y	Y	N	N	N	1	1	2	2	2	2	99	99	99	2	2	2	2	2	2					3	Symdeko
20	F	Not Hispanic or Latino	White	3	D1152H/R1162X	1	Y	Y	N	N	N	1	1	1	1	2	2	99	99	99	1	2	2	2	1	2					3	Kalydeco
21	F		White	2	dF508/polyvariantT	1	Y	Y	N	N	Y	2	1	1	1	1	2	99	99	1	2	1	1	2	2	2					9	Trikafta
22	F	Not Hispanic or Latino	White	2	dF508, polyTvariant	1	Y	Y	N	N	N	2	1	1	2	2	2	99	99	99	2	1	2	2	2	1	0	0	0	0	3	Trikafta	0	0	0	0
23	M	Not Hispanic or Latino	White	2	deltaF508/R117H	1	Y	Y	N	N	N	2	1	1	1	2	2	99	99	1	2	1	1	2	2	1	0	0	2	1	9		0	0	0	0
24	M		White	2	dF508/3849+10kb C>T	1	Y	Y	N	N	N	1	1	1	1	2	1	99	99	99	2	2	2	2	2	1	2	1	2	4	9		0	0	0	0
25	F	Not Hispanic or Latino	White	3	R553X/R1162X mutation	1	Y	Y	N	N	N	1	1	2	2	2	2	99	99	99	2	1	2	2	2	2					9
26	F		American Indian or Alaska Native, White	3	R668C/G576A	1	Y	Y	N	N	N	2	1	1	1	1	2	99	1	1	2	1	1	2	2	2					9
28	F	Not Hispanic or Latino	White	1	F508del/F508del	1	Y	Y	N	N	N	2	1	1	1	2	2	99	99	99	1	1	1	2	1	1	0	0	0	0	9		0	0	0	0
29	F	Not Hispanic or Latino	White	2	F508del/N1303K	1	Y	Y	Y	Y	N	2	1	1	1	2	1	1	99	1	1	1	2	2	1	2					9	Trikafta
30	F	Not Hispanic or Latino	White	1	F508del/F508del	1	Y	N	N	Y	N	2	1	1	1	1	1	99	99		1	1	1	2	1	1	2	1	1	0	3	Orkambi	0	0	0	1
31	M	Not Hispanic or Latino	White	2	df508/R117H	1	Y	N	N	Y	Y	2	1	2	2	2	2	99	99	99	2	1	1	2	2	2					9	ivacaftor
32	F		White	2	F508del/G542X	1	Y	N	Y	N	N	2	1	1	2	2	1	99			2	1	2	2	2	1	0	0	0	0	3	Trikafta	1	0	1	0
33	M	Not Hispanic or Latino	White	2	F508del/4005+2T>C	1	Y	N	Y	N	Y	2	1	1	2	2	2	99	99	1	2	1	2	2	2	1	0	0	1	1	3	Trikafta	0	0	0	0
34	M	Not Hispanic or Latino	White	1	F508del/F508del	1	Y	N	Y	N	Y	2	1	1	2	1	1	1	1	99	1	1	1	2	1	2					9	Trikafta
35	M		White	1	F508del/F508del	1	Y	N	Y	N	N	1	1	1	2	2	2	99	99	99	2	1	2	1	2	2					3	Orkambi
36	F		White	1	F508del/F508del	1	Y	N	Y	N	N	2	1	1	1	1	1	1	99	99	2	1	1	2	2	1	2	0	0	1	3	Orkambi	0	1	0	1
37	M		White	1	F508del/F508del	1	Y	N	Y	N	N	1	1	1	1	1	2	99	99	99	2	1	1	2	2	2					3	Symdeko
38	M	Not Hispanic or Latino	White	2	F508del/w1282x	1	Y	N	Y	N	N	1	1	1	2	1	1	99	99	1	1	1	1	2	1	1	3	8	0	3	3		0	0	0	0
39	F		White	1	F508del/F508del	1	Y	N	Y	N	N	2	1	1	2	1	1	99			2	1	1	2	2	2					3	Orkambi
40	F	Not Hispanic or Latino	White	2	F508del/3659delCPoly T variant	1	Y	N	Y	N	N	2	1	1	1	1	1	99	99	1	2	1	2	2	2	1	4	1	0	0	3	trikafta	3	1	3	1
41	M	Not Hispanic or Latino	White	1	F508del homozygote	Y	Y	N	Y	N	N	2	1	2	1	1	1	1	99	99	1	1	1	2	1	2					9	Orkambi
42	M		White	2	di507/not identified	Y	Y	N	Y	N	N	2	1	2	2	2	2	99	99	99	1	1	1	2	1	2					9
43	F	Not Hispanic or Latino	White	3	N1303K/A1087P	Y	Y	N	Y	N	N	2	1	2	2	1	2	99	99	99	2	1	1	2	2	2					9
44	M		White	1	delta F508/delta F508	Y	Y	N	Y	N	N	2	1	1	2	1	1	1	99	99	2	1	1	2	2	2					3	Orkambi
45	F	Not Hispanic or Latino	White	2	F508del/g551d	Y	Y	N	Y	N	N	2	1	1	2	2	2	99	99	1	2	1	1	2	2	2					3	Ivacaftor
46	F	Not Hispanic or Latino	White	1	F508del/F508del	N (prn miralax)	Y	N	Y	N	N	2	1	1	2	2	2	99	99	99	1	1	2	2	1	2					9	Trikafta
47	M	Not Hispanic or Latino	White	1	F508del homozygote	Y	Y	N	Y	N	N	2	1	2	2	2	2	99	99	1	2	1	1	2	2	2					3	Orkambi
48	F	Not Hispanic or Latino	White	2	df508/621+1g-t	Y	Y	N	Y	N	N	2	2	2	2	2	1	1	99	99	2	1	1	2	2	2					3	Trikafta
49	F	Not Hispanic or Latino	White	2	df508/unknown, +sweat test	y	Y	N	Y	N	N	1	1	2	1	2	2	99	99	99	2	2	2	2	2	2					9
50	M		White	2	df508/not identified	y	Y	N	Y	N	N	2	1	2	2	2	2	99	99	99	2	1	1	2	2	2					9
51	M	Not Hispanic or Latino	White	1	df508/df508	Y	Y	N	Y	N	N	2	2	2	2	2	1	1	99	99	2	1	1	2	2	1	1	0	2	0	9	Orkambi	0	0	0	0
52	F	Not Hispanic or Latino	White	1	F508del F508del	N (mostly diarrhea)	Y	N	Y	N	N	1	1	1	2	2	2	99	1	99	2	1	1	2	2	2					3	Orkambi
53	M		White	1	F508del F508del	Y	Y	N	Y	N	N	2	1	1	2	2	2	99	99	99	2	2	2	2	2	2					3	Symdeko
54	F	Not Hispanic or Latino	White	1	F508del F508del	y	Y	N	Y	N	N	2	1	2	2	2	2	99	99	99	1	1	1	2	1	2					9
55	F	Not Hispanic or Latino	Black or African American, White	1	F508del F508del	Y	Y	N	Y	N	N	1	1	1	2	2	2	99	99	99	2	1	1	2	2	2					3	Orkambi
57	F	Not Hispanic or Latino	White	1	df508/df508	Y	Y	N	Y	N	N	1	1	1	1	2	2	99	99	99	1	1	1	2	1	1	0	0	0	0	9		0	0	0	0
58	F		White	2	df508/not identified	Y	Y	N	Y	N	N	2	1	1	2	2	2	99	99	1	1	1	1	2	1	1	1	0	2	0	9		0	0	0	0
59	F		White	2	df508/not identified	Y	Y	N	Y	N	N	1	1	2	2	1	1	1	99	99	2	1	1	1	2	2					9
61	F		White	2	delta f508/1717-1G>A(c.1585-1G>A)	Y	Y	N	Y	N	N	1	1	1	2	1	1				2	1	1	2	2	2					9
62	M		White	99	No info	N	Y	N	Y	N	N	2	1	1	2	2	1				2	1	1	2	2	2					9
63	F		White	2	F508 deletion and R553X	Y	Y	N	Y	N	N	2	1	1	2	2	2	99	99	99	1	1	2	2	1	2					9
64	F		White	1	df508/df508	N	Y	N	Y	N	N	2	1	1	2	2	2	99	1	99	2	1	1	2	2	2					9
65	F		White	2	dF508/R117H	N	Y	N	Y	N	N	2	1	1	2	2	2	99	99	99	2	1	1	2	2	2					9	Orkambi
66	F		White	99	No info	Y	Y	N	Y	N	N	2	1	1	1	1	2	99	99	99	2	1	1	2	2	2					9
67	F		White	2	Mutation analysis showing delta F508 per documentation. However, there is one dictated note that suggests a 394 deletion at TT. There is no clear documentation of this deletion.	N	Y	N	Y	N	N	2	2	2	2	2	2	99	99	99	2	1	1	2	2	2					9
68	F			99	No info	Y	N	N	Y	N	N	2	1	1	2	2	2	99	99	99	2	2	2	2	2	2					9
69	F	Not Hispanic or Latino	White	2	F508del/S945L	Y	Y	N	N	N	N	2	1	1	2	2	2	99	99	99	2	2	2	2	2	1	0	0	0	3	3	Trikafta, previously on Orkambi	0	0	0	0
70	F	Not Hispanic or Latino	White	3	s549n/2789+5g>a	Y	Y	N	N	N	N	1	1	2	2	2	2	99	99	99	2	1	2	2	2	1	0	1	0	0	9		0	0	0	0
71	F	Not Hispanic or Latino	White	2	dF508/3140-26A>G	2	Y	N	N	N	N	2	1	2	2	2	2	99	99	99	2	1	2	2	2	2					3	Symdeko
72	M	Not Hispanic or Latino	White	2	df508/3272-26A>G	2	Y	N	N	N	N	2	2	2	2	2	2	99	99	99	2	1	2	2	2	2					3	Trikafta
73	F	Not Hispanic or Latino	White	2	F508del/R117c	2	Y	N	N	N	N	2	1	1	2	2	2	99	99	99	2	2	2	2	2	1	0	0	0	0	3	Symdeko	0	0	0	0
74	F		White	2	df508/R1102X	2	Y	N	N	N	N	2	1	1	2	2	2	99	99	99	2	1	2	2	2	2					3	Trikafta
75	F		White	2	F508del/unknown	1	Y	N	N	N	N	2	1	2	2	2	2	99	99	99	2	1	2	2	2	1	0	0	0	0	9		0	0	0	0
76	F		White	2	F508del/w1282x	1	Y	N	N	N	N	2	1	1	1	2	2	99	99	99	2	1	2	2	2	2					9
77	F	Not Hispanic or Latino	White	2	F508del/P67L	1	Y	N	N	N	N	2	1	1	2	2	2	99	99	99	2	1	2	2	2	1	0	0	0	0	3	ivacaftor	0	0	0	0
78	F	Not Hispanic or Latino	White	1	F508del/F508del	1	Y	N	N	N	N	1	1	1	1	1	1	1	99	99	2	2	1	2	2	2					3	Symdeko
79	F	Not Hispanic or Latino	White	2	Heterozygous F508del	2	Y	N	N	N	N	2	1	1	2	2	2	99	99	1	2	1	2	2	2	2					3	Trikafta
80	F	Hispanic or Latino	White	2	F508del/2184insA	1	Y	N	N	N	N	2	1	2	1	2	1	1	99	99	2	1	2	2	2	2					3	Trikafta
81	F		White	2	F508del and Y563N	1	Y	N	N	N	N	2	1	1	2	1	2	99	99	99	2	1	1	2	2	2					3
82	M		White	1	F508del/F508del	1	Y	N	N	N	N	2	1	2	2	1	2	99	99	99	2	1	1	2	2	2					9	Orkambi
83	M	Not Hispanic or Latino	White	1	F508del/F508del	2	Y	N	N	N	N	2	1	2	2	2	2	99	99	99	2	1	1	2	2	1	0	0	0	0	9	Trikafta	0	0	0	0
84	F	Not Hispanic or Latino	White	1	F508del/F508del	1	Y	N	N	N	N	2	1	2	2	2	2	99	99	99	2	1	1	2	2	1	0	0	0	1	3	Trikafta	0	0	0	0
85	M		White	1	F508del/F508del	1	Y	N	N	N	N	2	1	2	2	2	1	1	99	99	1	1	1	2	1	1	0	0	0	1	3	Orkambi	0	0	0	0
86	M	Not Hispanic or Latino	White	3	g542x/621+1g>t	1	Y	N	N	N	N	2	1	2	2	2	1	99			2	1	1	2	2	1	0	0	0	0	9		0	0	0	0
87	F		White	99	N/A	1	Y	N	N	N	N	2	1	1	1	1	1	99	99	1	1	1	1	2	1	2					9
88	M	Not Hispanic or Latino	White	3	3849+10kbc>t/1898+3a>g/R668C	1	Y	N	N	N	N	2	1	1	1	2	2	99	99	99	2	2	2	2	2	1	0	0	0	0	3	Symdeko	1	0	1	0
89	M	Not Hispanic or Latino	White	2	F508del/G542X	1	Y	N	N	N	N	2	1	2	2	1	2	99	99	99	2	1	1	2	2	2					3	Trikafta
90	F	Not Hispanic or Latino	White	1	F508del/F508del	2	Y	N	N	N	N	2	1	2	2	2	2	99	99	99	2	1	1	2	2	2					9	Orkambi
91	F	Not Hispanic or Latino	White	2	F508del/Y1092XC	1	Y	N	N	N	N	1	1	1	2	1	1	1	1	99	2	1	2	2	2	2					3	Trikafta
92	M		White	1	F508del/F508del	1	Y	N	N	N	N	2	1	2	2	2	2	99	99	99	2	1	2	2	2	2					3	Orkambi
93	M	Not Hispanic or Latino	White	1	F508del/F508del	1	Y	N	N	N	N	2	1	1	2	2	2	99	99	99	2	1	1	2	2	2					3	Orkambi
94	M		White	1	F508del/F508del	1	Y	N	N	N	N	2	2	1	2	2	2	99	99	99	1	1	1	2	1	2					9
95	M	Not Hispanic or Latino	White	2	F508del/G5542X	1	Y	N	N	N	N	2	1	1	2	2	1	99			2	1	1	2	2	1	0	0	0	0	9	Trikafta	0	0	0	0
96	M		White	1	F508del/F508del	1	Y	N	N	N	N	2	1	1	2	2	2	99	99	99	2	1	1	2	2	1	0	0	0	0	3	Orkambi	0	0	0	0
97	M	Not Hispanic or Latino	White	1	F508del/F508del	1	Y	Y	N	N	N	2	1	1	1	1	1	1	1	99	2	1	1	2	2	2					3	Orkambi
98	F		White	1	F508del/F508del	2	Y	N	N	N	N	2	1	2	2	1	2	99	99	99	1	1	1	2	1	2					9
99	F	Not Hispanic or Latino	White	2	F508del/1679+1634A>G and C-812T>G	2	Y	N	N	N	N	2	1	1	2	2	2	99	99	99	1	1	1	2	1	2					9
100	M		White	3	N/A	1	Y	N	N	N	N	2	1	2	2	2	2	99	99	1	1	1	2	2	1	2					9
101	F		White	1	F508del/F508del	2	Y	N	N	N	N	2	1	2	2	2	2	99	99	1	1	1	1	2	1	2					3
102	F	Not Hispanic or Latino	White	1	F508del/F508del	1	Y	N	N	N	N	2	1	1	2	1	2	99	99	99	1	1	1	2	1	2					9
103	F	Not Hispanic or Latino	White	2	F508del/V520F	1	Y	N	N	N	N	1	1	1	2	1	2	99	99	99	2	1	2	2	2	2					3	Trikafta
104	M	Not Hispanic or Latino	White	1	F508del/F508del	1	Y	N	N	N	N	2	1	1	1	2	2	99	99	99	2	1	2	2	2	2					3	Symdeko
105	F	Not Hispanic or Latino	White	1	F508del/F508del	2	Y	N	N	N	N	2	1	1	2	2	1	1	99	99	2	1	2	2	2	2					9	Orkambi
106	M	Not Hispanic or Latino	White	2	F508del/R1102X	1	Y	N	N	N	N	2	1	2	2	1	2	99	1	99	2	1	2	2	2	2					3	Trikafta
107	F		White	2	F508del/L206W	1	Y	N	N	N	N	1	1	2	2	2	2	99	99	99	2	1	1	1	2	2					3	Kalydeco
108	F	Not Hispanic or Latino	White	1	F508del/F508del	2	Y	N	N	N	N	2	1	1	2	1	2	99	99	1	2	1	1	2	2	2					9
109	M		White	1	F508del/F508del	1	Y	N	N	N	N	1	2	1	1	1	2	99	1	1	2	1	1	1	2	1	9	18	0	1	9	Orkambi	3	0	6	5
110	M	Not Hispanic or Latino	Black or African American	3	3120+G>A/R1283S/-816C>T	1	Y	N	N	N	N	2	1	1	2	2	2	99	99	99	2	1	1	2	2	2					9	Trikafta
111	F	Not Hispanic or Latino	White	2	df508/2789+5g>a	Y	Y	N	N	N	N	2	1	2	2	2	2	99	99	99	1	1	1	2	1	2					9
112	M	Not Hispanic or Latino	White	3	(c.224G>A,) monoalleic mutation	Y	Y	N	N	N	N	2	1	1	2	1	2	99	99	99	2	1	1	2	2	2					3	Orkambi
112	M	Not Hispanic or Latino	White	1	df508/df508	Y	Y	N	N	N	N	2	1	1	2	1	2	99	99	99	2	1	1	2	2	2					9	Orkambi
113	F	Not Hispanic or Latino	White	2	df508/G542X	N	Y	N	N	N	N	2	2	2	2	2	2	99	99	99	2	1	2	2	2	2					9
115	F		Black or African American, White	1	df508/df508 mutation	N (its PRN)	Y	N	N	N	N	2	2	2	2	1	2	99	99	99	2	1	2	2	2	1	0	2	1	0	9		0	0	0	0
116	M	Not Hispanic or Latino	White	1	df508/df508 mutation	Y	Y	N	N	N	N	1	1	1	2	2	2	99	99	99	2	1	2	2	2	2					9	Trikafta
117	F	Not Hispanic or Latino	White	1	df508/df508	Y	Y	N	N	N	N	2	1	2	2	2	2	99	99	99	1	1	1	2	1	2					9
118	M		White	1	df508/df508 mutation	N	Y	N	N	N	N		1	1	1	0	2	99	99	99	2	2	2	2	2	2					9
119	M	Not Hispanic or Latino	White	1	F508/Delta F508	Y	Y	N	N	N	N	2	1	1	2	1	2	99	99	99	1	1	1	2	1	1	4	1	0	0	9		0	0	0	0
120	F	Not Hispanic or Latino	White	1	df508/df508	N	Y	N	N	N	N	2	2	2	2	1	2	1	99	99	2	1	2	2	2	2					3	Orkambi
121	F	Not Hispanic or Latino	White	2	F508del/1154insTC	Y	Y	N	N	N	N	2	2	2	0	1	2	99	99	99	2	1	2	2	2	2					3	Trikafta
122	M	Not Hispanic or Latino	White	1	df508/df508 mutation	Y	Y	N	N	N	N	2	1	2	1	2	2	99	99	99	2	1	1	2	2	2					3	Orkambi
123	M	Not Hispanic or Latino	White	2	(F508del)/p.G673X	N	Y	N	N	N	N	2	2	2	2	1	2	99	99	99	2	1	2	2	2	2					3	Trikafta
124	M	Not Hispanic or Latino	White	1	df508/df508 mutation	Y	Y	N	N	N	N	2	1	2	2	2	2	99	99	99	2	1	1	2	2	2					3	Orkambi
125	M	Not Hispanic or Latino	White	2	df508/n1303k	N	Y	N	N	N	N	2	1	2	2	2	2	99	99	99	2	1	1	2	2	2					3	Trikafta
126	M	Not Hispanic or Latino	White	1	df508/df508	y	Y	N	N	N	N	2	1	2	2	1	2	99	99	1	2	1	2	2	2	2					3	Symdeko
127	M		White	2	c.1521/1523delCTT (delta F508), c.3731G>A (G1244E)	Y	Y	N	N	N	N	2	1	2	2	1	2	99	99	99	1	1	1	2	1	2					9
128	M	Not Hispanic or Latino	Black or African American	99	Mutation not listed in chart	y	Y	N	N	N	N	2	1	1	1	2	2	99	99	99	2	1	1	2	2	2					9
129	M		White	2	df508/3905insT	N	Y	N	N	N	N	2	2	2	2	2	2	99	99	99	2	1	1	2	2	2					9
130	F	Not Hispanic or Latino	White	1	df508/df508	Y	Y	N	N	N	N	2	1	1	2	1	2	1	99	99	2	1	2	2	2	1	2	1	1	0	3	symdeko	0	0	0	1
131	M	Not Hispanic or Latino	White	1	df508/df508	N	Y	N	N	N	N	2	2	2	2	2	2	99	99	99	2	1	1	2	2	2					3	Orkambi
132	M	Not Hispanic or Latino	White	1	Delta F508/DF508	Y	Y	N	N	N	N	2	1	2	2	2	2	99	99	99	1	1	2	2	1	2					9
133	F	Not Hispanic or Latino	White	1	df508/df508	N	Y	N	N	N	N	2	2	2	2	2	2	99	99	99	2	1	1	2	2	2					3	trikafta
134	M		White	1	df508/df508 mutation	N	Y	N	N	N	N	2	1	2	2	1	1	99	99	99	2	1	1	2	2	2					3	Orkambi
135	F	Not Hispanic or Latino	White	2	df508/unknown	N	Y	N	N	N	N	0	1	0	0	0	2	99	99	99	2	1	2	2	2	2					3	trikafta
136	M	Not Hispanic or Latino	White	3	R117H (c.350G>A)/621+1G>T (c.489+1G>T) Poly T Variant: 7T/9T	N	Y	N	N	N	N	2	2	2	2	2	2	99	99	99	2	2	2	2	2	2					9
137	M	Not Hispanic or Latino	White	2	df508/unknown	Y	Y	N	N	N	N	0	1	0	0	0	2	99	99	99	2	1	2	2	2	2					3	trikafta
138	M	Not Hispanic or Latino	White	2	F508del/1717-1G>A	Y	Y	N	N	N	N	0	1	0	0	0	2	99	99	99	2	1	1	2	2	1	0	1	0	0	3	trikafta	0	0	0	0
139	F	Not Hispanic or Latino	White	1	F508del/F508d	Y	Y	N	N	N	N	1	1	2	1	2	2	99	99	99	2	1	1	1	2	2					9	Trikafta
140	F	Not Hispanic or Latino	White	2	df508/unknown	Y	Y	N	N	N	N	1	1	1	2	1	2	99	99	1	1	1	1	2	1	1	2	1	0	0	9		0	0	0	0
141	F		American Indian or Alaska Native	3	R553X/4165 deletion G	Y	Y	N	N	N	N	1	2	2	2	2	1	1	99	99	2	1	2	1	2	2					9
142	F	Not Hispanic or Latino	White	2	deltaF508 , M1101K	N	Y	N	N	N	N	2	2	2	2	2	2	99	99	99	2	1	1	2	2	2					3	Trikafta
143	F	Not Hispanic or Latino	White	2	deltaF508 and c.1585G>A	Y	Y	N	N	N	N	1	0	0	0	0	2	99	99	99	2	1	1	2	2	1	0	0	0	0	3	trikafta	0	0	0	0
144	M	Not Hispanic or Latino	White	1	F508del/F508del	Y	Y	N	N	N	N	1	2	2	2	2	2	99	99	99	2	1	1	1	2	2					3	Symdeko
145	M		White	2	dF508/CFTRdel2,3	N	Y	N	N	N	N	2	2	2	2	2	2	99	99	99	2	1	1	2	2	1	0	0	0	0	9	trikafta	0	0	0	0
146	F	Not Hispanic or Latino	White	1	F508del/F508d	N	Y	N	N	N	N	2	1	2	2	1	2	99	1	99	1	1	1	2	1	2					3	Orkambi
147	F		White	2	F508del/d1152h	N	Y	N	N	N	N	0	1	0	0	1	2	99	99	99	2	2	2	2	2	1	1	0	1	0	3	trikafta	0	0	0	0
148	F	Not Hispanic or Latino	Asian	3	3849+10kbC>T homozgous	Y (patient reported not taking however	Y	N	N	N	N	2	2	1	2	2	2	99	99	99	2	1	2	2	2	2					3	Kalydeco
149	M	Not Hispanic or Latino	White	2	F508 deletion one mutation	N	Y	N	N	N	N	2	2	2	2	2	2	99	99	99	2	1	1	2	2	2					3	trikafta
150	M		White	1	df508/df508	Y	Y	N	N	N	N	0	1	1	0	1	2	99	99	99	2	2	1	1	2	2					9
151	F	Not Hispanic or Latino	White	2	delta 508 heterozygote	N	Y	N	N	N	N	2	2	2	2	2	2	99	99	99	2	2	1	2	2	2					9	Trikafta
152	F		White	1	F508del homozygote.	Y	Y	N	N	N	N	0	1	1	0	1	2	99	99	1	2	1	2	2	2	2					9
153	M		White	2	F508del/unknown	N	Y	N	N	N	N	0	1	1	0	0	2	99	99	99	2	1	2	2	2	2					9
154	F		White	2	F508del/CFTR dele2,	N	Y	N	N	N	N	0	0	0	0	0	2	99	1	99	2	1	1	2	2	2					9
155	M		White	1	df508/df508	Y	Y	N	N	N	N	0	0	1	0	0	2	99	1	99	2	1	2	2	2	2					9
156	M	Not Hispanic or Latino	White	1	DeltaF508 homozygote	Y	Y	N	N	N	N	2	1	2	2	2	2	99	99	99	1	1	2	2	1	2					9
157	F		White	2	delta F508/3849+10kbc	N	Y	N	N	N	N	2	2	2	2	2	2	99	1	99	2	1	1	2	2	1	0	0	0	0	9		0	0	0	0
158	M		White	2	Delta F508 and 1525-2A	Y	Y	N	N	N	N	0	1	1	0	0	2	99	99	99	2	1	1	2	2	2					9
159	F	Not Hispanic or Latino	White	1	dF508/dF508	N	Y	N	N	N	N	2	2	2	2	1	2	99	99	99	2	1	2	2	2	1	0	1	0	1	3	Orkambi	0	0	0	1
160	F	Not Hispanic or Latino	White	1	F508del homozygote	N	Y	N	N	N	N	2	1	1	2	1	2	99	99	99	1	1	2	2	1	2					3	Orkambi
162	M	Not Hispanic or Latino	White	3	3516del5/CFTRdele2,3	N	Y	N	N	N	N	0	0	0	0	0	1	1	99	99	2	1	2	2	2	2					9
163	M	Not Hispanic or Latino	White	2	df508/w1282x mutation	Y	Y	N	N	N	N	2	1	1	2	2	2	99	99	99	2	1	2	2	2	1	0	1	0	0	3	Trikafta	0	1	0	1
164	F	Not Hispanic or Latino	White	2	delta F508 heterozygote	Y	Y	N	N	N	N	0	1	0	0	0	1	99	99	99	2	2	2	2	2	2					9
165	M	Not Hispanic or Latino	White	1	F508del homozygote	Y	Y	N	N	N	N	2	1	2	2	1	1	1	99	99	2	1	2	2	2	1	1	0	0	0	3	Orkambi	0	0	0	0
166	M	Not Hispanic or Latino	White	2	delta F508 heterozygote	N	Y	N	N	N	N	2	2	2	2	2	2	99	99	99	2	1	1	1	2	2					9
167	F	Not Hispanic or Latino	White	2	delta F508 heterozygote	N	Y	N	N	N	N	2	2	2	2	2	2	99	99	99	2	2	1	2	2	2					3	Trikafta
168	F	Not Hispanic or Latino	White	2	dF508/R33W	Y	Y	N	N	N	N	2	1	2	2	2	2	99	99	99	2	1	2	2	2	2					9
169	F	Not Hispanic or Latino	White	3	C.2052_2053insA	Y	Y	N	N	N	N	2	1	2	2	2	2	99	99	99	2	2	2	2	2	2					9
170	M		White	2	F508del heterozygote	Y	Y	N	N	N	N	2	1	2	2	2	1	99	99	1	2	1	2	2	2	1	2	2	0	3	9		0	0	0	0
171	F		White	1	F508del/F508del	1	Y	N	N	N	N	2	1	1	2	2	2	99	99	99	2	1	2	2	2	2					9
172	M		White	1	F508del/F508del	2	N	N	N	N	N	2	2	2	2	2	2	99	99	99	2	1	1	2	2	2					3	Orkambi
173	F		White	2	F508del/708delT	2	Y	N	N	N	N	2	1	2	2	2	2	99	99	99	2	1	1	2	2	2					3	Trikafta
174	F	Not Hispanic or Latino	White	1	F508del/F508del	1	Y	N	N	N	N	2	1	2	2	1	2	99	99	99	2	1	2	2	2	2					3	Symdeko
175	F		White	2	F508del/E585X (c.1753G>T)	1	Y	N	N	N	N	1	1	1	1	1	2	99	99	99	1	1	1	2	1	2					9
176	M		White	1	F508del/F508del	1	Y	N	N	N	N	2	1	1	2	2	1	1	99	99	2	1	2	2	2	1	0	0	0	0	3	Orkambi	0	0	0	0
177	F	Not Hispanic or Latino	White	1	F508del/F508del	2	Y	N	N	N	N	2	1	1	2	1	2	99	99	99	2	1	1	2	2	2					3	Orkambi
178	F	Not Hispanic or Latino	White	2	F508del/CFTRdele2,3	2	Y	N	N	N	N	2	1	1	2	2	2	99	99	99	2	1	1	2	2	2					3	Kalydeco
179	M	Not Hispanic or Latino	White	1	F508 homozygous	2	Y	N	N	N	N	2	1	2	1	2	2	99	99	1	1	1	1	2	1	1	0	1	0	0	9		0	0	0	0
180	F	Not Hispanic or Latino	White	3	1584G>A, only one mutation, positive sweat test	2	Y	N	N	N	N	2	1	1	2	2	2	99	99	99	2	2	2	2	2	2					9
181	F	Not Hispanic or Latino	White	1	F508 homozygous	1	Y	N	N	N	N	2	1	1	1	2	2	99	99	99	2	1	1	2	2	1	0	0	0	0	3	Orkambi	0	0	0	0
182	F	Not Hispanic or Latino	White	1	F508 homozygous	1	Y	N	N	N	N	2	1	2	2	2	2	99	99	99	1	1	1	2	1	2					3	Orkambi
183	F		White	1	F508 homozygous	2	Y	N	N	N	N	2	1	2	2	2	2	99	99	1	1	1	1	2	1	2					9
184	F		White	1	F508 homozygous	1	Y	N	N	N	N	2	1	1	1	1	2	99	99	99	1	1	1	2	1	2					9
185	F		White	1	F508 homozygous	1	Y	N	N	N	N	2	1	2	2	1	1	1	99	99	2	1	2	2	2	2					3	Orkambi
186	M	Not Hispanic or Latino	White	1	F508 homozygous	1	Y	N	N	N	N	2	1	1	2	2	2	99	99	99	1	1	2	2	1	2					3	Symdeko
188	F	Not Hispanic or Latino	White	3	A455, 394delTT	2	N	N	N	N	N	2	1	2	2	2	1	99	99	1	2	2	2	2	2	2					9	Trikafta
189	F	Not Hispanic or Latino	White	1	F508 homozygous	1	Y	N	N	N	N	2	1	2	2	2	2	99	99	99	2	1	2	2	2	1	0	0	0	0	3	Orkambi	0	0	0	0
190	F	Not Hispanic or Latino	White	2	dF508/2789+5g>a	2	N	N	N	N	N	2	1	2	2	2	2	99	99	99	2	2	2	2	2	2					3	Trikafta
191	F		White	2	dF508/R347H	1	N	N	Y	N	N	2	1	2	2	2	2	99	99	99	2	2	2	2	2	2					9
192	F		White	1	F508 homozygous	1	N	N	N	N	N	2	1	1	2	1	1	1	99	99	2	1	1	1	2	2					9	Trikafta
193	M	Not Hispanic or Latino	White	2	dF508/R560T	1	Y	N	N	N	N	2	1	2	2	2	2	99	99	99	2	1	1	2	2	2					3	Trikafta
194	M		White	1	F508 homozygous	2	Y	N	N	N	N	2	2	2	2	2	2	99	99	99	2	1	2	2	2	2					3	Orkambi
196	M	Not Hispanic or Latino	White	1	F508 homozygous	1	N	N	N	N	N	2	1	2	2	2	2	99	99	99	2	1	2	1	2	2					9	Symdeko
197	M		White	2	dF508/G551D	2	Y	N	N	N	N	2	2	1	2	2	2	99	99	99	2	1	2	2	2	2					9	Trikafta
198	M	Not Hispanic or Latino	White	2	dF508/CFTRdel21	2	Y	N	N	N	N	2	1	2	2	2	2	99	99	99	2	1	1	2	2	2					3	Trikafta
200	M		White	2	dF508/5T-11TG, homozygous common variant V470M, heterozygous c.2562T>G	1	Y	N	N	N	N	2	1	2	2	2	2	99	99	99	2	1	1	2	2	2					9	Trikafta
201	F	Not Hispanic or Latino	White	2	F508del/c.2622+1G>A	N	Y	N	N	N	N	2	1	2	2		2	99	99	99	2	1	2	2	2	2					3	Trikafta
202	M	Not Hispanic or Latino	White	1	F508 homozygous	N	Y	N	N	N	N	2	2	2	2	2	2	99	99	99	2	1	2	1	2	2					9
203	M	Not Hispanic or Latino	White	1	F508 homozygous	N	Y	N	N	N	N	2	2	2	2	2	2	99	99	99	2	1	1	1	2	2					3	Symdeko
204	M		White	3	S912X/1516dupA mutation	No	Y	N	N	N	N	2	1	2	2	1	2	99	99	99	2	1	1	2	2	2					9
205	M		White	1	508del/F508del	No	Y	N	N	N	N	2	2	1	2	2	2	99	99	99	1	1	2	2	1	2					9
206	M	Not Hispanic or Latino	White	3	G542X/G542X	Yes	Y	N	N	N	N	2	2	1	2	2	1	1	99	99	2	1	2	2	2	2					9
207	M	Not Hispanic or Latino		1	F508 homozygot	No	Y	N	N	N	N	0	0	0	0	0	2	99	99	99	2	1	2	2	2	2					3	Trikafta
208	F		White	3	R352Q/394DELTT	No	Y	N	N	N	N	2	2	2	2	2	2	99	99	99	2	2	2	2	2	2					3	Kalydeco
209	F	Not Hispanic or Latino	White	2	1898+1G>A/3849+10kbC>T	No	Y	N	N	N	N	2	2	2	2	2	2	99	99	99	2	1	2	2	2	2					3	Symdeko
210	M			1	F508del/F508del	Yes	Y	N	N	N	N	2	1	2	2	2	1	99	99	1	2	1	1	2	2	1	0	0	0	0	3	Orkambi	0	0	0	0
211	M		White	2	F508 heterozygous	No	Y	N	N	N	N	2	2	2	2	2	2	99	99	99	2	1	2	2	2	2					3	Trikafta
212	F		White	1	508del/F508del	Yes	Y	N	N	N	N	2	1	2	2	2	2	99	99	99	2	1	2	2	2	1	0	0	0	0	3	Symdeko	0	0	0	0
213	M	Not Hispanic or Latino	White	1	F508 homozygote	No	Y	N	N	N	N	2	2	2	2	2	2	99	99	99	2	1	1	2	2	2					3	Orkambi
214	M	Not Hispanic or Latino	White	1	F508del homozygote	No	Y	N	N	N	N	2	2	1	2	2	2	99	99	99	2	1	1	2	2	2					3	Orkambi
215	F		White	1	F508del homozygote	Yes	Y	N	N	N	N	2	1	2	2	2	2	99	99	99	2	1	2	2	2	2					3	Orkambi
216	M		White	2	Delta F508/3272-26A>G (c.3140-26A>G) Poly T Variant:	Yes	Y	N	N	N	N	2	2	1	2	2	2	99	99	99	1	2	2	2	1	2					9
217	F	Not Hispanic or Latino	White	2	delta F508 and G542X mutations	Yes	Y	N	N	N	N	2	1	2	2	1	1	1	99	99	2	1	2	2	2	2					3	Trikafta
218	F	Not Hispanic or Latino	White	2	F508del; c.3080T>C (p.Ile1027Thr) and c.2128A>T (p.Lys710*).	No	Y	N	N	N	N	2	2	2	2	2	1	99	99	99	2	1	2	2	2	2					9
219	M		White	2	df508/not identified	No	Y	N	N	N	N	2	2	2	2	2	2	99	99	99	2	1	1	2	2	2					9
220	M	Not Hispanic or Latino	White	1	F508del/F508del	No	Y	N	N	N	N	1	2	2	2	1	2	99	99	99	2	1	1	2	2	2					9	Trikafta
221	M		White	2	df508/g85e	No	Y	N	N	N	N	2	2	2	1	2	2	99	99	99	1	1	1	2	1	2					9
222	M	Not Hispanic or Latino	White	1	dF508 homozygote	No	Y	N	N	N	N	2	2	2	2	2	2	99	99	99	2	1	1	2	2	2					3	Trikafta
223	F		White	2	F508del heterozygote	No	Y	N	N	N	N	2	2	2	2	2	2	99	99	99	2	1	2	2	2	2					3	Trikafta
224	M	Not Hispanic or Latino	White	3	c.1585-1G>A and c.695T>A	No	Y	N	N	N	N	2	2	2	2	2	1	1	99	99	2	1	2	2	2	2					9	Trikafta
225	M		White	2	deltaF508/A455E	No	Y	N	N	N	N	2	1	2	2			99	99	99	2	1	1	2	2	1	0	0	0	0	3	Trikafta	0	0	0	0
226	M	Not Hispanic or Latino	White	1	dF508/df508	2	Y	N	N	N	N	2	2	2	2	2	2	99	99	99	2	1	1	2	2	2					3	Orkambi
227	M	Not Hispanic or Latino	White	1	dF508/df508	2	Y	N	N	N	N	2	2	2	2	2	2	99	99	99	2	1	1	2	2	2					3	Kalydeco
228	M	Not Hispanic or Latino	White	1	dF508/df508	2	Y	N	N	N	N	2	1	1	1	2	2	99	99	99	2	1	2	2	2	2					3	Orkambi
229	M	Not Hispanic or Latino	White	1	dF508/df508	2	Y	N	N	N	N	2	1	2	2	2	2	99	99	99	2	1	2	2	2	2					3	Symdeko
230	F		White	2	df508/I1027T/2789+2insA	1	Y	N	N	N	N	2	1	2	2	2	2	99	99	1	2	1	2	2	2	2					9
231	M	Not Hispanic or Latino	White	1	dF508/df508	1	Y	N	N	N	N	2	1	1	2	2	2	99	99	99	2	1	1	2	2	1	0	0	0	0	3	trikafta	0	0	0	0
232	M	Not Hispanic or Latino	White	1	dF508/df508	1	Y	N	N	N	N	2	1	2	2	1	2	99	99	99	2	1	1	2	2	1	1	0	0	0	3	Orkambi	0	0	0	0
233	M		White	1	dF508/df508	2	Y	N	N	N	N	2	1	2	2	2	2	99	99	99	2	1	2	2	2	2					3	Orkambi
234	M	Not Hispanic or Latino	White	2	F508del/3849+10KbC->T	1	N	N	N	N	N	2	1	2	2	2	2	99	99	99	2	2	2	2	2	2					9	trikafta
235	M		White	1	dF508/df508	2	N	N	N	N	N	2	1	2	2	2	2	99	99	99	2	1	2	2	2	2					3	Orkambi
236	M	Not Hispanic or Latino	White	1	dF508/df508	2	N	N	N	N	N	2	2	2	2	2	2	99	99	99	2	1	2	2	2	2					9	trikafta
237	F		White	2	dF508/w1282x	2	Y	N	N	N	N	2	2	2	2	2	2	99	99	99	2	1	1	2	2	2					3	trikafta
238	F	Not Hispanic or Latino	White	2	dF508/3659delC	2	N	N	N	N	N	2	2	2	2	2	2	99	99	99	2	1	2	2	2	2					9	trikafta
239	M			3	R347P/P67L	2	N	N	N	N	N	2	2	2	2	2	2	99	99	99	2	2	2	2	2	2					9
240	M		White	99	N/A	2	N	N	N	N	N	2	1	2	2	2	2	99	99	99	2	1	1	2	2	2					9
241	M	Not Hispanic or Latino	White	2	dF508/G542X	2	Y	N	N	N	N	2	1	2	2	2	2	99	99	99	2	1	1	2	2	2					3	trikafta
242	F		White	2	df508/g542x	2	Y	N	N	N	N	2	1	2	2	2	2	99	99	99	2	1	2	2	2	2					9
243	M	Not Hispanic or Latino	White	1	dF508/df508	2	N	N	N	N	N	2	2	2	2	2	2	99	99	99	2	1	1	2	2	2					3	Orkambi
245	F	Not Hispanic or Latino	White	1	dF508/df508	2	N	N	N	N	N	2	1	2	2	2	1	1	99	99	2	1	1	2	2	2					9	Trikafta
246	F		White	2	dF508/3600+2INS	2	N	N	N	N	N	2	1	2	2	2	1	1	99	99	2	1	2	2	2	2					9
247	M	Not Hispanic or Latino	White	2	dF508/3659delC	2	N	N	N	N	N	2	1	2	2	2	2	99	99	99	2	1	1	2	2	2					3	Trikafta
248	F	Not Hispanic or Latino	White	1	dF508/df508	2	Y	N	N	N	N	2	1	2	2	2	2	99	99	99	2	1	1	2	2	2					3	Orkambi
249	M	Not Hispanic or Latino	White	2	df508/r117c	2	N	N	N	N	N	2	1	2	2	2	2	99	99	99	2	1	2	2	2	2					9
250	M	Not Hispanic or Latino	White	1	dF508/df508	2	N	N	N	N	N	2	1	2	2	2	2	99	99	99	2	1	2	1	2	2					3	Orkambi
